# Supplementary material for: One Species, Hundreds of Subspecies? New Insight into the Intraspecific Classification of the Old World Swallowtail (Papilio machaon Linnaeus, 1758) Based on Two Mitochondrial DNA Markers
Source: Insects. 2022 Aug 21;13(8):752. doi: 10.3390/insects13080752 (PMC9409990; doi:10.3390/insects13080752)
Supplement: Supplementary file 1 [file insects-13-00752-s001.zip › Table S1.xlsx]

## Sheet: Arkusz1
Table S1. List of colour forms, aberrations and subspecies of Papilio machaon L.
No.	Name:	Author:	Date:	Oryginal name combination:	Locus typicus:	Remarks:
1.	aestivalis	Sheljuzhko	1919	Papilio machaon morpha aestiva aestivalis, nom. nov.
2.	aestivus	Eimer	1895	Papilio Machaon aestivus nob.	Beirut
3.	aestivus	Zeller	1847	[Papilio] Machaon. Var. a. aestivus	(Syrac., Mess., Bruss.); (Cat. Rom)
4.	alpherakyi	Bang-Haas	1933	Papilio machaon alpherakyi	Kansu mer. or., Minschan Gebrige, Min Tanho, 2600 m
5.	alpica	Verity	1911	Papilio machaon machaon alpica	Hautes montagnes des Alpes Marit.
6.	alpicae	Verity	1974	Papilio machaon alpicae Verity, 1911	Piemonte: Alpi Maritime: Valdieri	name given by Seyer [1]
7.	alpicus	Verity	1936	P. machaon alpicus Vrty.		name given by Eller [2]
8.	amurensis	Verity	1911	Papilio machaon hyppocrates amurensis	Pokrokofka, Raddefka, Chabarofka
9.	analidilatata	Obraztsov	1936	Papilio machaon ab. analidilatata	Zürich
10.	angulata	Verity	1911	Papilio machaon machaon angulata	Tanger
11.	annae	Gistel	1857	Papilio annae	Hymalayanae Alpes
12.	arabensis	Eller	1939	P. machaon arabensis	Mittelarabien: El Hofuf
13.	archias	Fruhstorfer	1907	Pap. machaon forma archias nobis.	Fou-Lin, Tibet
14.	armenicus	Eller	1939
15.	asiatica	Ménétriés	1855	Papilio machaon. Linn Var.Asiatica	De l'Himalaya et du Kamtchatka
16.	asiaticus	Nicev	1936			name given by Eller [2]
17.	aurantiaca	Speyer	1857	P.Machaon. L. Var. Aurantiaca	Brabant et de la province de Liege
18.	auranticus	Rothschild	1895	Papilio machaon ab. gen. aest. aurantiacus
19.	baijianensis	Huang & Murayama	1992	Papilio machaon baijianensis ssp. nov.	Huocheng, Tianshan
20.	benesignata	Krulikovsky	1909	Papilio machaon L. ab. benesignata nova
21.	bigenerata	Verity	1919	Papilio machaon., race bigenerata	South Europe
22.	bigeneratus	Verity	1936	P. machaon bigeneratus Vrty.		name given by Eller [2]
23.	bimaculata	Eimer	1895
24.	birmanicus	Rothschild	1908	Papilio machaon birmanicus subsp. nov.	Shan States and Burma
25.	bipunctata	Eimer	1895
26.	bojorum	Fruhstorfer	1922	P. machaon bojorum Fruhst.	Bavaria merid.
27.	britannicus	Seitz	1906	Papilio machaon britannicus Spengel in litt.	Fen districts of Cambridgeshire and Norfolk
28.	burdigalensis	Trimoulet	1858	[Papilio machaon] ab. burdigalensis
29.	caerulescens	Holl	1910
30.	centralasiae	Christoph	1887	Papilio machaon var. centralasiae
31.	centralis	Staudinger	1886	Papilio Machaon L. var. Centralis Stgr.
32.	chinensis	Verity	1907	Papilio machaon hippocrates chinensis	Szechwan: Traku
33.	chinensomandschuriensis	Eller	1939	[Papilio machaon] chinensomadschuriensis	nördlichen Kansugebieten
34.	chishimana	Matsumura	1928	Papilio machaon chishimana n. sp.	Kuriles (Shakotan, Fushikotan and Uyenkotan)
35.	chishimanus	Matsumura	1976			name given by Seyer [3]
36.	chitralensis	Bang-Haas	1934	Papilio machaon chitralensis O.B.-Haas, subsp. nov.	Kaschmir sept., Chitral, Hindukusch mont. Karambar Pass
37.	chrysostoma	Schneeur	1934	P. machaon chrysostoma f. n.	Nord-Tunis nahe der Küste
38.	cypria	Verity	1908	Papilio machaon machaon cypria	Larnaca
39.	cypriae	Seyer	1974			name given by Seyer [1]
40.	dissoluta	?	1919			name given in price list of Staudinger and Bang-Haas company
41.	drusus	Fuchs	1884
42.	emihippocrates	Verity	1911	Papilio machaon machaon emihippocrates	Nepal
43.	emisphyrus	Verity	1919	Papilio machaon., race emisphyrus	Florence
44.	elunata	Spengl	1899	P. machaon aberr. elunata	Langgöns, Provinz Oberhessen
45.	everesti	Riley	1927	Papilio machaon everesti nov	Tibet: Rongbuk-Glacier 4575-5185 m
46.	evittata	Spengl	1899	P. machaon aberr. evittata
47.	gigantea	Verity	1911	Papilio machaon machaon gigantea	Dalmatia ?
48.	giganteus	Verity	1936			name given by Eller [2]
49.	gorganus	Fruhstorfer	1922	P.machaon gorganus nom. nov.	Holland ?
50.	guttmanni	Seyer	1976	[Papilio machaon] n. ssp. guttmanni	Taicri, Baikal-See
51.	hiermoax	Hemming	1934	Papilio machaon Linn. nom. n. hieromax
52.	hippocrates	Felder	1864	Papilio Hippocrates	Japonia
53.	hippocratides	Verity	1908	Papilio machaon hyppocrates hippocratides
54.	hispanicus	Eller	1936	Papilio machaon hispanicus	Barcelona
55.	hookeri	Gaonkar	1999	Papilio hookeri (nom. Nov.)	Sikkim, India
56.	immaculata	Schultz	1919			name given in price list of Staudinger and Bang-Haas company
57.	impugnatus	Fruhstorfer	1922	P. machaon impugnatus Fruhst.	Jugoslavia
58.	inornata	Fsch	1919			name given in price list of Staudinger and Bang-Haas company
59.	intacta	Sheljuzhko	1913	Papilio machaon ab. intacta Sheljuzhko, 1913	Torgau
60.	iranus	Eller	1939
61.	italicus	Rocci	1928
62.	kamtschadalus	Alphéraky	1897	Papilio Machaon L. var. Kamtschadalus Alhp.	Kamtschatka
63.	kaolimachaon	Bryk	1946		Korea
64.	kiyonobu	Morita	1997	Papilio machaon Linnaeus ssp. kiynobu Mortita, 1997	Near Yanfu, alt.4,400~5,000m, western Tibet, China
65.	koreae	Eller	1939	koreae
66.	kuenluni	Sheljuzhko	1935		Kuen-lun; Khunherab, 3700 m
67.	kunkalaschani	Eller	1939
68.	ladakensis	Moore	1884	Papilio ladakensis, n. sp.	Tarhsam, Ladak
69.	lapponica	Verity	1911	Papilio machaon machaon lapponica	Lappland: Knoblock.
70.	lapponicus	Eller	1936			name given by Eller [2]
71.	lapponicus	Fruhstorfer	1922	P. machaon lapponicus	Lapponia
72.	latevittata	Verity	1911	Papilio machaon machaon britanicus latevittata	Cambridge: Wicken
73.	magna	?	1919			name given in price list of Staudinger and Bang-Haas company
74.	mandschuriensis	Eller	1939
75.	marbelliensis	Bryk	1940	Papilio machaon ssp. marbelliensis	Marbella, prov. Malaga
76.	mauretanica	Verity	1908	Papilio machaon machaon mauretanica	Algier
77.	mauretanicus	Eller	1936			name given by Eller [2]
78.	marginalis	Robbe	1891	P. machaon var. marginalis
79.	maxima	Verity	1911	Papilio machaon machaon maxima	Tanger
80.	maximus	Verity	1936			name given by Eller [2]
81.	melitensis	Eller	1936	Papilio machaon melitensis	Malta
82.	meridionalis	Rocci	1919		Süditalien
83.	micado	Pagenstecher	1875	P. [apilio] micado	Japan
84.	minor		1919			name given in price list of Staudinger and Bang-Haas company
85.	montanus	Alphéraky	1897	Papilio Machaon L. var. Montanus Alph. nova.	Ta-tsien-lou
86.	monticolus	Sheljuzhko	1919
87.	müttingi	Seyer	1976	Papilio machaon n. ssp. müttingi	Iran, Elburs-Gebirge, Sporthotel Dizin
88.	nebewskyi	Albert	1896	[Papilio machaon] a
89.	neochinensis	Sheljuzhko	1913	Papilio machaon chinensis Vty. m. v. neochinensis (nov.).	Ta-tsien-lu
90.	nigra	Spengl	1899	P. machaon aberr. nigra
91.	niger	Heyne	1895	Papilio machaon [ab. niger]	Baden
92.	nigrimarginalis	Kuwayama	1921
93.	nigrofasciata	Rothke	1895	P. machaon aberr, nigrofasciata
94.	nolico	Morita	1997	Papilio machaon Linnaeus ssp. nolico, 1997	60km north of Nyalam. alt.4,400m. southern Tibet, China
95.	oreinus	Sheljuzhko	1919	Papilio machaon oreinus subsp. nov.	Asterabad (prov. Transcaspica)
96.	orientis	Verity	1911	Papilio machaon orientis	Tounkoun, Sayan
97.	oudemansi	Strand	1912	Papilio machaon ab. oudemansi Strand
98.	palestinensis	Eller	1939
99.	pallida	Tutt	1896	[Papilio machoan] ab.pallida
100.	pendjabensis	Eimer	1895	Papilio Machaon pendjabensis nob. u. a.	Pendjab; Dehra-Dun
101.	proximus	Neuburger	1903	Papilio machaon var. proximus	Japan
102.	pseudobigeneratus	Rocci	1919
103.	rathjensi	Warnecke	1932	Papilio machaon L. n. subsp. Rathjensi Warn.
104.	ratjense	Eller	1936			name given by Eller [2]
105.	revertens	Verity	1924
106.	rinpoche	Wyatt	1959	Papilio machaon rinpoche ssp. nov.	Kloster Thyangboche, Solu Khumbu, Nepal
107.	rogeri	Sheljuzhko	1910
108.	rubromaculata	Aigner	1899
109.	rufopunctata	Wheeler	1903
110.	rustaveli	Didmanidze & Nekrutenko	1966	Papilio machaon ssp. rustaveli
111.	rüttimanni	Seyer	1977	Papilio machaon n. ssp. rüttimanni	Rhodos
112.	sachalinensis	Matsumura	1911	Papilio machaon L. var sachalinensis n.	Solowiyofka
113.	saharae	Oberthur	1879	Papilio Machaon, Linne Var.Saharae, Oberthur	Laghouat (Gaston Allard)
114.	schantungensis	Eller	1936	Papilio machaon schantungensis	Tsingtau
115.	schapiroi	Seyer	1976	[Papilio machaon] n. ssp. schapiroi	UdsSR, Reservation Sputinsk, 132°E 44°N
116.	septentrionalis	Verity	1911	Papilio machaon hyppocrates septentrionalis	Hokkaido: Sapporo, Hakodate
117.	sibiricus	Eller	1939		Sibirien
118.	siciliaae	Rocci	1919
119.	sikkimensides	Verity	1911	Papilio machaon machaon sikkimensides	Kashmir: Pangi
120.	sikkimensis	Moore	1884	Papilio sikkimensis, n. sp.	Sikkim
121.	sphyroides	Krulikovsky	1909	Papilio machaon L. ab.sphyroides nova
122.	suffusa	Spengl	1899
123.	sphyrus	Hübner	1823		Papilio Sphyrus
124.	spuleri	Fischer	1908	Papilio machaon ab. spuleri
125.	subintacta	Obraztsov	1936	Papilio machaon ab. subintacta	Malaja Korenicha
126.	suroia	Tytler	1939	Papilio machaon suroia, s.sp. nov.	Suroi, Manipur
127.	sylvia	Esaki & Kano	1930	Papilio machaon sylvia
128.	sylvina	Hemming	1933	Papilio machaon sylvina
129.	syriaca	Verity	1908	Papilio machaon machaon syriaca	Syria
130.	syriacus	Eller	1936			name given by Eller [2]
131.	taigensis	Seyer	1976	Papilio machaon n. ssp. taigensis	Omsk
132.	taliensis	Eller	1939	Papilio machaon taliensis	Yunnan und Nachbargebiete
133.	tenuivittata	Spengel.	1899	[Papilio machaon] ab. tsnuivittata
134.	tertiana	Verity	1947
135.	thianschanica	?	1919			name given in price list of Staudinger and Bang-Haas company
136.	tschekulensis	Eller	1939	P. machaon tschekulensis	Yunnan-Setschwan
137.	uralensis	?	1919			name given in price list of Staudinger and Bang-Haas company
138.	urupensis	Bryk	1942		Ins. Urup, Tokotan Bay
139.	ussuriensis	Sheljuzhko	1910	Papilio machaon L. var. ussuriensis nov.
140.	usticensis	Rocci			Capri, Ustica
141.	vargaianus	Seyer	1974	Papilio machaon n. ssp. vargaianus	Ungarn, Halap, 15 km ostwarts Debrecen
142.	venchuanus	Moonen	1984	Papilio machaon nom. nov. venchuanus Moonen, 1984
143.	verity	Fruhstorfer	1907	Pap. machaon verity nom. nov.	Mannao, Yunnan
144.	vernus	Zeller	1847	[Papilio] Machaon. Var. a. vernus
145.	watzkai	Garbowski	1892	Papilio machaon ab. watzakai
146.	weidenhofferi	Seyer	1976	Papilio machaon n. ssp. weidenhofferi	Aschchabad 58°E 38°N
147.	xanthosoma	Turati	1924
References:
1.	Seyer, H. Versuch einer revision der Papilio machaon-subspezies in der westlichen Paläarktis. Mitteilungen der Entomologischen Gesellschaft Basel 1974, 24(2), 64-90.
2.	Eller, K. Die Rassen von Papilio machaon L.; E.J. Brill: Leiden, 1936; 96 p.
3.	Seyer, H. Versuch einer revision der Papilio machaon-subspezies in der ostlichen Paläarktis. Mitteilungen der Entomologischen Gesellschaft Basel 1976, 26(4), 97-145.
